# Supplementary material for: Study Protocol for a Hospital-to-Home Transitional Care for Older Adults Hospitalized with Chronic Obstructive Pulmonary Disease in South Korea: A Randomized Controlled Trial
Source: Int J Environ Res Public Health. 2023 Aug 2;20(15):6507. doi: 10.3390/ijerph20156507 (PMC10418954; doi:10.3390/ijerph20156507)
Supplement: Supplementary file 1 [file ijerph-20-06507-s001.zip]

Archive with 1 entries (1 files):
- ijerph-2345060-supplementary.pdf
